# Supplementary material for: Long non-coding RNA ACTA2-AS1 suppresses metastasis of papillary thyroid cancer via regulation of miR-4428/KLF9 axis
Source: Clin Epigenetics. 2024 Jan 9;16:10. doi: 10.1186/s13148-023-01622-6 (PMC10775490; doi:10.1186/s13148-023-01622-6)
Supplement: Supplementary file 2 — Additional file 2: Table S2. Targeted miRNAs of ACTA2-AS1 predicted by the Starbase platform. [file 13148_2023_1622_MOESM2_ESM.xlsx]

## Sheet: ENCORI_hg19_CLIP-seq_miRNA-targ
#please cite:
#Zhou KR, Liu S, Cai L, et al. ENCORI: The Encyclopedia of RNA Interactomes.
#2.Li JH, et al.starBase v2.0: decoding miRNA-ceRNA, miRNA-ncRNA and protein-RNA interaction networks from large-scale CLIP-Seq data , Nucleic Acids Res. 2014 Jan;42:D92-7.
miRNAid	miRNAname	geneID	geneName	geneType	chromosome	start	end	strand	clipExpNum	degraExpNum	RBP	merClass	miRseq	align	targetSeq	pancancerNum
MIMAT0003255	hsa-miR-588	ENSG00000180139	ACTA2-AS1	antisense	chr10	90699367	90699387	+	1	0	AGO1-4	7mer-m8	caagauuggguaaCACCGGUu	|||||||	ugaggaugcggcaGUGGCCAu	0
MIMAT0019798	hsa-miR-4701-5p	ENSG00000180139	ACTA2-AS1	antisense	chr10	90699367	90699387	+	1	0	AGO1-4	7mer-m8	uucCCCAUCCACACCACCGGUu	|| |: | | |||||||	ugaGGAUGCG-GCAGUGGCCAu	1
MIMAT0016847	hsa-miR-378c	ENSG00000180139	ACTA2-AS1	antisense	chr10	90699380	90699406	+	1	0	AGO1-4	8mer	ggugaGAAGACU--GAGGUUCAGGUCa	| ||| | :|| ||||||||	guggcCAUCUCAUUUUCAAAGUCCAGa	13
MIMAT0000732	hsa-miR-378a-3p	ENSG00000180139	ACTA2-AS1	antisense	chr10	90699383	90699406	+	1	0	AGO1-4	8mer	cgGAAGACU--GAGGUUCAGGUCa	| ||| | :|| ||||||||	gcCAUCUCAUUUUCAAAGUCCAGa	19
MIMAT0001339	hsa-miR-422a	ENSG00000180139	ACTA2-AS1	antisense	chr10	90699383	90699406	+	1	0	AGO1-4	8mer	cgGAAGACUGGGA--UUCAGGUCa	| ||| |:::| ||||||||	gcCAUCUCAUUUUCAAAGUCCAGa	1
MIMAT0018984	hsa-miR-378h	ENSG00000180139	ACTA2-AS1	antisense	chr10	90699384	90699406	+	1	0	AGO1-4	8mer	ggUAGACU--GUGGUUCAGGUCa	|||| | : | ||||||||	ccAUCUCAUUUUCAAAGUCCAGa	0
MIMAT0019074	hsa-miR-378i	ENSG00000180139	ACTA2-AS1	antisense	chr10	90699384	90699406	+	1	0	AGO1-4	8mer	ggaAGACU--GAGGAUCAGGUCa	||| | :|| |||||||	ccaUCUCAUUUUCAAAGUCCAGa	2
MIMAT0018926	hsa-miR-378d	ENSG00000180139	ACTA2-AS1	antisense	chr10	90699385	90699406	+	1	0	AGO1-4	8mer	aaAGACU--GAGGUUCAGGUCa	||| | :|| ||||||||	caUCUCAUUUUCAAAGUCCAGa	5
MIMAT0018932	hsa-miR-378f	ENSG00000180139	ACTA2-AS1	antisense	chr10	90699387	90699406	+	1	0	AGO1-4	8mer	gaAGACCGAGGUUCAGGUCa	|| :|| ||||||||	ucUCAUUUUCAAAGUCCAGa	1
MIMAT0014999	hsa-miR-378b	ENSG00000180139	ACTA2-AS1	antisense	chr10	90699388	90699406	+	1	0	AGO1-4	8mer	aagacGGAGGUUCAGGUCa	::|| ||||||||	cucauUUUCAAAGUCCAGa	1
MIMAT0018927	hsa-miR-378e	ENSG00000180139	ACTA2-AS1	antisense	chr10	90699388	90699406	+	1	0	AGO1-4	8mer	aggacuGAGGUUCAGGUCa	:|| ||||||||	cucauuUUCAAAGUCCAGa	2
MIMAT0018943	hsa-miR-4428	ENSG00000180139	ACTA2-AS1	antisense	chr10	90699409	90699430	+	1	0	AGO1-4	7mer-m8	cgagguacaagggcAGAGGAAc	|||||||	uacauaacacaguuUCUCCUUg	2
