# Supplementary material for: Long non-coding RNA ACTA2-AS1 suppresses metastasis of papillary thyroid cancer via regulation of miR-4428/KLF9 axis
Source: Clin Epigenetics. 2024 Jan 9;16:10. doi: 10.1186/s13148-023-01622-6 (PMC10775490; doi:10.1186/s13148-023-01622-6)
Supplement: Supplementary file 3 — Additional file 3: Table S3. Target genes of miR-428 predicted by GSE165724, microT, miRmap, and Targetscan tool, respectively. [file 13148_2023_1622_MOESM3_ESM.xlsx]

## Sheet: Sheet1
Supplementary Table S3. Target genes of miR-428 predicted by GSE165724, microT, miRmap, and Targetscan tool
KLHL13
PDE1C
SEL1L3
BHLHE40
COL11A1
FZD4
NR1D1
EGR3
EPHA3
SOX5
ITPR3
SLC7A6
KLF9
TFPI
NRP2
FSTL4
TNS3
COCH
ELFN2
SYBU
EFNB3
XPR1
SRCIN1
SPON2
DLX1
AR
CCND1
PRLR
NCALD
TP63
